# Supplementary material for: Untargeted Lipidomics Reveals Characteristic Biomarkers in Patients with Ankylosing Spondylitis Disease
Source: Biomedicines. 2022 Dec 25;11(1):47. doi: 10.3390/biomedicines11010047 (PMC9855684; doi:10.3390/biomedicines11010047)
Supplement: Supplementary file 1 [file biomedicines-11-00047-s001.zip]

Archive with 1 entries (1 files):
- biomedicines-2094523-supplementary.pdf
